# Supplementary material for: Transcription factor with ambivalent role – Ralstonia eutropha’s PhaR is a repressor of the phasin-gene phaP1 and an activator of phaP3
Source: BMC Microbiol. 2025 Dec 26;26:61. doi: 10.1186/s12866-025-04628-7 (PMC12849132; doi:10.1186/s12866-025-04628-7)
Supplement: Supplementary file 1 — Supplementary Material 1. [file 12866_2025_4628_MOESM1_ESM.zip]

Archive with 12 entries (12 files):
- Supplementary data 1/pGK_Lac-P1.1_K1.lacZ93.ab1
- Supplementary data 1/pGK_Lac-P3_K11.lacZ93.ab1
- Supplementary data 1/pGW_PhaR_K1.M13rev2.ab1
- Supplementary data 2/TSS_K1.M13-24R.ab1
- Supplementary data 2/TSS_K10.M13-24R.ab1
- Supplementary data 2/TSS_K12.M13-24R.ab1
- Supplementary data 2/TSS_K16.M13-24R.ab1
- Supplementary data 2/TSS_K17.M13-24R.ab1
- Supplementary data 2/TSS_K18.M13-24R.ab1
- Supplementary data 2/TSS_K3.M13-24R.ab1
- Supplementary data 2/TSS_K4.M13-24R.ab1
- Cornehl and Santolin et al. - Supplementary material - Revision 1.docx
